# Supplementary material for: Super-resolution microscopy enabled by high-efficiency surface-migration emission depletion
Source: Nat Commun. 2022 Nov 4;13:6636. doi: 10.1038/s41467-022-33726-7 (PMC9636245; doi:10.1038/s41467-022-33726-7)
Supplement: Supplementary file 3 — Source Data [file 41467_2022_33726_MOESM3_ESM.xlsx]

## Sheet: Fig. 1b
Distance (μm)		Intensity (counts)
0		17
0.003		19
0.006		18
0.009		17
0.012		17
0.015		18
0.018		19
0.021		20
0.024		18
0.027		17
0.03		16
0.033		17
0.036		16
0.039		16
0.042		16
0.045		17
0.048		18
0.051		17
0.054		14
0.057		16
0.06		17
0.063		15
0.066		16
0.069		16
0.072		15
0.075		15
0.078		15
0.081		18
0.084		16
0.087		15
0.09		19
0.093		21
0.096		19
0.099		16
0.102		17
0.105		17
0.108		18
0.111		18
0.114		18
0.117		19
0.12		18
0.123		16
0.126		15
0.129		16
0.132		20
0.135		23
0.138		20
0.141		17
0.144		15
0.147		17
0.15		17
0.153		16
0.156		15
0.159		14
0.162		19
0.165		17
0.168		13
0.171		13
0.174		17
0.177		19
0.18		18
0.183		17
0.186		17
0.189		18
0.192		19
0.195		18
0.198		16
0.201		14
0.204		15
0.207		15
0.21		14
0.213		17
0.216		18
0.219		15
0.222		15
0.225		15
0.228		15
0.231		15
0.234		16
0.237		18
0.24		18
0.243		18
0.246		18
0.249		17
0.252		18
0.255		17
0.258		16
0.261		19
0.264		21
0.267		20
0.27		19
0.273		22
0.276		23
0.279		22
0.282		23
0.285		26
0.288		23
0.291		19
0.294		22
0.297		24
0.3		22
0.303		22
0.306		29
0.309		28
0.312		27
0.315		30
0.318		28
0.321		24
0.324		24
0.327		32
0.33		33
0.333		33
0.336		32
0.339		29
0.342		31
0.345		35
0.348		38
0.351		38
0.354		36
0.357		38
0.36		36
0.363		36
0.366		38
0.369		37
0.372		41
0.375		41
0.378		41
0.381		42
0.384		43
0.387		38
0.39		34
0.393		38
0.396		40
0.399		40
0.402		43
0.405		45
0.408		42
0.411		41
0.414		41
0.417		48
0.42		49
0.423		49
0.426		46
0.429		47
0.432		49
0.435		46
0.438		53
0.441		54
0.444		50
0.447		48
0.45		50
0.453		55
0.456		56
0.459		60
0.462		55
0.465		51
0.468		51
0.471		53
0.474		50
0.477		47
0.48		54
0.483		56
0.486		57
0.489		55
0.492		47
0.495		46
0.498		49
0.501		53
0.504		55
0.507		57
0.51		57
0.513		57
0.516		53
0.519		50
0.522		48
0.525		51
0.528		51
0.531		51
0.534		47
0.537		43
0.54		42
0.543		44
0.546		44
0.549		51
0.552		52
0.555		47
0.558		48
0.561		49
0.564		45
0.567		48
0.57		51
0.573		46
0.576		48
0.579		45
0.582		43
0.585		43
0.588		43
0.591		52
0.594		54
0.597		51
0.6		46
0.603		41
0.606		39
0.609		43
0.612		44
0.615		44
0.618		39
0.621		37
0.624		40
0.627		38
0.63		36
0.633		34
0.636		33
0.639		35
0.642		38
0.645		35
0.648		34
0.651		33
0.654		32
0.657		29
0.66		29
0.663		30
0.666		28
0.669		31
0.672		31
0.675		29
0.678		32
0.681		30
0.684		25
0.687		24
0.69		22
0.693		22
0.696		25
0.699		23
0.702		25
0.705		24
0.708		22
0.711		23
0.714		24
0.717		22
0.72		24
0.723		26
0.726		23
0.729		25
0.732		23
0.735		19
0.738		17
0.741		18
0.744		18
0.747		18
0.75		17
0.753		21
0.756		19
0.759		16
0.762		15
0.765		14
0.768		16
0.771		17
0.774		17
0.777		16
0.78		18
0.783		19
0.786		18
0.789		20
0.792		20
0.795		22
0.798		24
0.801		23
0.804		21
0.807		17
0.81		14
0.813		16
0.816		15
0.819		15
0.822		15
0.825		13
0.828		15
0.831		15
0.834		14
0.837		13
0.84		14
0.843		13
0.846		14
0.849		13
0.852		14
0.855		17
0.858		18
0.861		17
0.864		16
0.867		19
0.87		18
0.873		17
0.876		18
0.879		15
0.882		17
0.885		17
0.888		17
0.891		16
0.894		19
0.897		17
0.9		20
0.903		21
0.906		19
0.909		16
0.912		12
0.915		14
0.918		13
0.921		15
0.924		17
0.927		22
0.93		23
0.933		21
0.936		20
0.939		17
0.942		18
0.945		15
0.948		15
0.951		15
0.954		15
0.957		14
0.96		16
0.963		16
0.966		14
0.969		15
0.972		14
0.975		14
0.978		17
0.981		15
0.984		13
0.987		15
0.99		18
0.993		18
0.996		19
0.999		16
1.002		16

## Sheet: Fig. 1c
Distance (μm)		Intensity (counts)
0		18
0.003		18
0.006		16
0.009		16
0.012		15
0.015		15
0.018		15
0.021		16
0.024		18
0.027		17
0.03		16
0.033		17
0.036		17
0.039		16
0.042		16
0.045		15
0.048		15
0.051		16
0.054		16
0.057		16
0.06		16
0.063		16
0.066		15
0.069		17
0.072		17
0.075		17
0.078		17
0.081		17
0.084		17
0.087		17
0.09		18
0.093		17
0.096		18
0.099		18
0.102		15
0.105		17
0.108		17
0.111		15
0.114		14
0.117		16
0.12		17
0.123		20
0.126		20
0.129		21
0.132		20
0.135		18
0.138		19
0.141		18
0.144		15
0.147		15
0.15		17
0.153		17
0.156		15
0.159		17
0.162		18
0.165		15
0.168		14
0.171		15
0.174		18
0.177		18
0.18		16
0.183		16
0.186		16
0.189		17
0.192		15
0.195		16
0.198		16
0.201		16
0.204		16
0.207		14
0.21		12
0.213		11
0.216		12
0.219		14
0.222		13
0.225		13
0.228		12
0.231		13
0.234		15
0.237		17
0.24		18
0.243		19
0.246		20
0.249		18
0.252		17
0.255		17
0.258		18
0.261		18
0.264		19
0.267		18
0.27		16
0.273		16
0.276		16
0.279		15
0.282		16
0.285		20
0.288		17
0.291		16
0.294		13
0.297		12
0.3		14
0.303		15
0.306		16
0.309		17
0.312		16
0.315		17
0.318		17
0.321		17
0.324		17
0.327		16
0.33		18
0.333		16
0.336		15
0.339		14
0.342		15
0.345		18
0.348		19
0.351		18
0.354		18
0.357		19
0.36		18
0.363		21
0.366		21
0.369		21
0.372		21
0.375		23
0.378		20
0.381		18
0.384		18
0.387		18
0.39		17
0.393		16
0.396		15
0.399		15
0.402		17
0.405		17
0.408		15
0.411		16
0.414		17
0.417		15
0.42		16
0.423		18
0.426		19
0.429		21
0.432		19
0.435		18
0.438		17
0.441		18
0.444		20
0.447		17
0.45		16
0.453		19
0.456		23
0.459		21
0.462		22
0.465		21
0.468		19
0.471		17
0.474		16
0.477		17
0.48		20
0.483		17
0.486		18
0.489		17
0.492		16
0.495		18
0.498		16
0.501		17
0.504		20
0.507		19
0.51		20
0.513		19
0.516		18
0.519		15
0.522		16
0.525		14
0.528		13
0.531		13
0.534		15
0.537		17
0.54		20
0.543		21
0.546		19
0.549		18
0.552		18
0.555		17
0.558		17
0.561		17
0.564		17
0.567		18
0.57		18
0.573		19
0.576		15
0.579		17
0.582		20
0.585		16
0.588		12
0.591		12
0.594		14
0.597		13
0.6		14
0.603		16
0.606		18
0.609		16
0.612		15
0.615		17
0.618		18
0.621		18
0.624		19
0.627		17
0.63		16
0.633		16
0.636		15
0.639		16
0.642		16
0.645		15
0.648		14
0.651		14
0.654		18
0.657		19
0.66		21
0.663		18
0.666		18
0.669		16
0.672		14
0.675		15
0.678		16
0.681		18
0.684		19
0.687		17
0.69		16
0.693		16
0.696		17
0.699		17
0.702		17
0.705		15
0.708		15
0.711		15
0.714		15
0.717		19
0.72		18
0.723		17
0.726		15
0.729		17
0.732		17
0.735		14
0.738		14
0.741		16
0.744		17
0.747		17
0.75		18
0.753		18
0.756		18
0.759		16
0.762		17
0.765		16
0.768		14
0.771		16
0.774		17
0.777		16
0.78		18
0.783		19
0.786		19
0.789		20
0.792		18
0.795		21
0.798		21
0.801		18
0.804		15
0.807		16
0.81		15
0.813		19
0.816		18
0.819		18
0.822		20
0.825		19
0.828		20
0.831		19
0.834		16
0.837		15
0.84		14
0.843		15
0.846		18
0.849		19
0.852		24
0.855		21
0.858		17
0.861		16
0.864		15
0.867		17
0.87		18
0.873		16
0.876		15
0.879		14
0.882		14
0.885		16
0.888		19
0.891		17
0.894		16
0.897		16
0.9		18
0.903		18
0.906		16
0.909		15
0.912		18
0.915		21
0.918		19
0.921		17
0.924		17
0.927		18
0.93		17
0.933		16
0.936		13
0.939		14
0.942		14
0.945		15
0.948		15
0.951		14
0.954		15
0.957		14
0.96		15
0.963		15
0.966		14
0.969		16
0.972		15
0.975		15
0.978		15
0.981		15
0.984		15
0.987		14
0.99		18
0.993		17
0.996		16
0.999		17
1.002		17

## Sheet: Fig. 2c
Wavelength (nm)		730 nm EX		Dual beam EX		975 nm EX
420.71		-0.00200803		-0.00146419		0
421.49		0.00100402		0.000662372		0.00100402
422.26		-0.00100402		-0.00146419		0.00200803
423.04		-0.00100402		0.0020917		-0.00100402
423.82		-0.00100402		-0.00216142		0.00301205
424.59		0.00100402		0.00352103		0
425.37		-0.00100402		0.000697233		0.00200803
426.14		0.00100402		0.00271921		-0.00301205
426.92		-0.00401606		0.000801818		0.00100402
427.7		0.00401606		0.00198712		0.00401606
428.47		-0.00401606		0.000697233		0.00200803
429.25		0.00100402		-0.000766957		-0.00200803
430.02		0.00100402		-3.48617e-05		0.00502008
430.8		0.00200803		0.0049155		0.00200803
431.57		0.00200803		0.00135961		0.00502008
432.35		0		0.00139447		0
433.12		0.00100402		0.00205684		0.00301205
433.9		-0.00200803		0.00278893		-0.00301205
434.67		0		0.00348617		0.00502008
435.45		-0.00200803		0.00345131		-0.00200803
436.22		0		-0.000174308		0.00401606
437		0		0.0020917		-0.00200803
437.77		0		0.00271921		0.00100402
438.55		-0.00301205		0.00278893		-0.00200803
439.32		0.00100402		0.00697233		0.0060241
440.1		-0.00100402		-0.000139447		0
440.87		0.00200803		0.00268435		0.00401606
441.65		-0.00200803		0.00554301		-0.00301205
442.42		0		0.0070072		0.00301205
443.2		0.00200803		0.00686775		0.00200803
443.97		0.00100402		0.00906403		0.00401606
444.74		-0.00502008		0.0112603		-0.00200803
445.52		0.00301205		0.0117484		0.0060241
446.29		-0.00301205		0.0132474		0.00200803
447.07		0.00401606		0.0201849		0.0060241
447.84		0		0.0179538		0.00401606
448.61		0.00301205		0.0249261		0.00903614
449.39		-0.00100402		0.0278196		0.00803213
450.16		0.00200803		0.0375112		0.0100402
450.93		-0.00301205		0.045355		0.0120482
451.71		0.00401606		0.0583236		0.0301205
452.48		0.00401606		0.0671784		0.0431727
453.25		0.00100402		0.0915119		0.062249
454.03		0.00100402		0.109466		0.0893574
454.8		0.00100402		0.13094		0.104418
455.57		-0.00100402		0.141294		0.114458
456.35		0.00200803		0.141259		0.109438
457.12		-0.00200803		0.128326		0.0883534
457.89		0		0.122155		0.0722892
458.67		-0.00401606		0.111209		0.0552209
459.44		0.00100402		0.099286		0.0461847
460.21		0		0.0918256		0.0381526
460.98		0.00301205		0.0820644		0.0291165
461.76		-0.00100402		0.0688518		0.0271084
462.53		0.00100402		0.0681546		0.0281124
463.3		-0.00401606		0.0543842		0.0230924
464.07		0		0.0500614		0.0251004
464.85		0.00401606		0.0424964		0.0291165
465.62		0.00301205		0.0367791		0.0291165
466.39		-0.00100402		0.0320379		0.0321285
467.16		-0.00301205		0.0292489		0.0451807
467.93		0.00100402		0.0243683		0.0582329
468.71		0.00100402		0.0236013		0.0803213
469.48		0		0.0223115		0.109438
470.25		-0.00301205		0.0181629		0.141566
471.02		0		0.0202546		0.193775
471.79		0.00100402		0.0215794		0.253012
472.56		0		0.0221372		0.322289
473.34		0.00100402		0.0207078		0.39759
474.11		0.00100402		0.0257628		0.497992
474.88		-0.00401606		0.0271224		0.590361
475.65		0.00200803		0.0355938		0.691767
476.42		-0.00100402		0.0340947		0.799197
477.19		-0.00100402		0.0384176		0.869478
477.96		-0.00401606		0.0369534		0.930723
478.73		-0.00200803		0.0417991		0.961847
479.5		-0.00401606		0.041834		0.990964
480.28		-0.00100402		0.0460523		1
481.05		-0.00200803		0.0375809		1
481.82		0.00502008		0.0431587		0.997992
482.59		-0.00301205		0.0412065		0.952811
483.36		0.00100402		0.0425312		0.904618
484.13		-0.0060241		0.0313058		0.839357
484.9		0.00301205		0.0306434		0.714859
485.67		-0.00100402		0.0229041		0.601406
486.44		0.00502008		0.0249958		0.4749
487.21		-0.00200803		0.0145373		0.37249
487.98		0.00100402		0.0167336		0.285141
488.75		0.00200803		0.0067283		0.215863
489.52		0.00301205		0.0111209		0.167671
490.29		0		0.00484577		0.130522
491.06		0		0.0126199		0.0973896
491.83		-0.00100402		0.00617052		0.0773092
492.6		0.00301205		0.0125502		0.062249
493.37		-0.00100402		0.00829708		0.0461847
494.14		0.00200803		0.0167336		0.0321285
494.91		-0.00401606		0.0174657		0.0271084
495.68		0.00100402		0.0216491		0.0190763
496.45		-0.00200803		0.0159318		0.0160643
497.21		-0.00100402		0.0153391		0.0100402
497.98		0.00100402		0.0117832		0.0140562
498.75		0		0.0111209		0.00702811
499.52		0.00200803		0.00965668		0.0110442
500.29		-0.00100402		0.00833194		0.00401606
501.06		0		0.00770443		0.0060241
501.83		0.00100402		0.00829708		0.00502008
502.6		0.00200803		0.00822735		0.0100402
503.37		0.00100402		0.00686775		0.00100402
504.13		0		0.00979613		0.00401606
504.9		-0.00200803		0.00833194		0.00100402
505.67		0.00100402		0.0111209		0.00401606
506.44		0.00301205		0.00819249		0.00100402
507.21		0.00200803		0.0140144		0.00502008
507.98		-0.00301205		0.0146768		-0.00100402
508.74		0.00100402		0.0146768		0.00401606
509.51		-0.00100402		0.0167336		0.00200803
510.28		0.00100402		0.0188602		0.00301205
511.05		-0.00100402		0.0166639		0.00100402
511.82		0.00200803		0.0223115		0.00502008
512.58		-0.00301205		0.0230087		0.00200803
513.35		0.00100402		0.0214748		0.00702811
514.12		-0.00100402		0.0159318		0
514.89		0.00200803		0.0222417		0.00903614
515.65		-0.00200803		0.0209519		0.00301205
516.42		0		0.0194877		0.00301205
517.19		0.00100402		0.0180583		0.00401606
517.96		0		0.0172914		0.0060241
518.72		-0.00200803		0.0153043		0.00100402
519.49		0.00200803		0.0173262		0.00702811
520.26		0.00100402		0.0139098		0.00200803
521.02		0.00301205		0.0181629		0.00401606
521.79		0.00100402		0.00895945		0.00200803
522.56		0.0060241		0.0123759		0.00502008
523.32		-0.00301205		0.00899431		0
524.09		0.00301205		0.0132474		0.00200803
524.86		-0.00100402		0.00756498		0
525.62		0		0.00756498		0.00301205
526.39		-0.0060241		0.00704206		-0.00200803
527.16		0.00200803		0.00829708		0.00301205
527.92		-0.00301205		0.00495036		0
528.69		-0.00301205		0.0070072		0.00100402
529.46		0.00200803		0.00404395		0
530.22		-0.00200803		0.00278893		0.00301205
530.99		0		0.00630996		0
531.75		0.00200803		0.00484577		0.00100402
532.52		-0.00100402		0.00495036		0.00100402
533.29		0.00301205		0.00334672		0.0060241
534.05		0.00100402		0.000592648		0.00100402
534.82		-0.00301205		0.00355589		0
535.58		0.00100402		0.00188253		0.0060241
536.35		0.00100402		0.00212656		0.00100402
537.11		0.00100402		0.00341644		0.00401606
537.88		-0.00100402		0.00198712		0.00401606
538.64		-0.00100402		0.00714664		0
539.41		-0.00301205		0		0.00100402
540.17		0.00502008		0.00407882		0.0060241
540.94		-0.00200803		0.00352103		0.00301205
541.7		0.00301205		0.00205684		0.00301205
542.47		-0.00200803		0.00212656		0
543.23		0.00502008		0.00268435		0.00301205
544		-0.00100402		0.00132474		0
544.76		0.00301205		0.00341644		0.00401606
545.53		-0.00100402		0.00268435		0
546.29		0.00702811		0.00547328		0.0060241
547.06		0		0.000592648		0.00200803
547.82		-0.00200803		0.0071815		-0.00100402
548.59		-0.00200803		0.00275407		-0.00100402
549.35		0.00401606		0.0020917		0.00301205
550.11		0.00200803		-0.000104585		-0.00100402
550.88		0.00301205		0.000522925		0.00401606
551.64		-0.00200803		0.00142933		-0.00100402
552.41		0.00200803		0.00062751		0.00100402
553.17		-0.00200803		-0.000139447		0.00301205
553.93		0.00301205		0.00341644		0.00301205
554.7		-0.00301205		-6.97233e-05		-0.00301205
555.46		0.00301205		0.00411368		0.00200803
556.22		-0.00301205		0.00212656		0
556.99		0.0060241		0.00414854		0.00502008
557.75		-0.00301205		-0.00223115		0.00502008
558.51		0.00401606		0.00477605		0.00100402
559.28		-0.00200803		-0.00153391		0.00100402
560.04		0.00100402		0.00634482		0.00200803
560.8		-0.00200803		0.00062751		0.00301205
561.57		0.00200803		0.00488063		0.00200803
562.33		-0.00100402		0.00062751		0.00200803
563.09		0.00100402		0.00202198		0.00100402
563.86		0.00100402		-0.000766957		0.00502008
564.62		0.00301205		0.00355589		0
565.38		0		0.000697233		0.00301205
566.14		-0.00100402		0.00139447		0.00100402
566.91		0.00200803		-0.000906403		0.00401606
567.67		0		0.00428799		-0.00100402
568.43		0.00100402		-0.000871542		0.00502008
569.19		0.00100402		0.00132474		0.00100402
569.96		0.00100402		-0.000139447		0.00401606
570.72		0.00100402		0.00205684		0.00100402
571.48		0.00100402		0.00135961		0.00401606
572.24		0		0.0020917		-0.00100402
573		0.00301205		0.00128988		0.00502008
573.77		0.00100402		0.00135961		0.00100402
574.53		0.00100402		-0.000766957		0.00301205
575.29		0		-0.000801818		0.00100402
576.05		-0.00301205		0.00275407		0.00100402
576.81		-0.00200803		0.00146419		-0.00301205
577.58		0.00301205		0.000662372		0.00702811
578.34		-0.00200803		0.000697233		-0.00401606
579.1		0.00200803		0.00135961		0.00200803
579.86		-0.00401606		0.00425312		0.00100402
580.62		0.00200803		0.00275407		0.00401606
581.38		0		-3.48617e-05		-0.00100402
582.14		0.00301205		-6.97233e-05		0.00401606
582.9		-0.00200803		0.000697233		-0.00100402
583.66		0		0.00341644		0.00502008
584.43		-0.00200803		0.000697233		-0.00200803
585.19		0.00502008		0.00271921		0.00401606
585.95		-0.00100402		-0.00289352		-0.00100402
586.71		0.00100402		0.000662372		0.00200803
587.47		-0.00301205		0.00362561		-0.00401606
588.23		0		0.00205684		0.00200803
588.99		0		0.000732095		-0.00100402
589.75		0.00301205		0.00278893		0.00301205
590.51		0		0.00271921		0.00200803
591.27		0.00301205		0.00411368		0.00100402
592.03		-0.00200803		0.000662372		0
592.79		-0.00100402		0.00132474		0.00200803
593.55		-0.00301205		-0.000766957		0.00100402
594.31		0.00200803		-0.00146419		0.00200803
595.07		0		-0.00142933		-0.00100402
595.83		0.00100402		0.00139447		0
596.59		-0.00301205		0.00149905		-0.00200803
597.35		-0.00200803		0.00062751		0.00100402
598.11		-0.00100402		0.000697233		0.00100402
598.87		0.00100402		0.00135961		-0.00100402
599.63		-0.00401606		-0.000697233		-0.00100402
600.39		0		0.000592648		0.00301205
601.15		-0.00301205		0.00142933		-0.00100402
601.91		0		0		-0.00100402
602.66		0.00401606		0.000592648		0.00100402
603.42		0.00301205		0.00275407		0.00100402
604.18		-0.00100402		0.0028238		0.00200803
604.94		-0.00401606		0.00216142		-0.00301205
605.7		-0.00200803		0.00216142		-0.00200803
606.46		0		-0.00219629		0.00200803
607.22		0		0.00132474		0.00301205
607.98		0.00100402		0.000732095		0.00200803
608.73		0.00401606		-0.000801818		0.00100402
609.49		0.00401606		0.00205684		0.00200803
610.25		0.00200803		0.000662372		-0.00100402
611.01		-0.00401606		-0.00146419		-0.00200803
611.77		0.00100402		0.00275407		0.00301205
612.53		-0.00100402		-0.000871542		0.00100402
613.28		-0.00100402		0.00212656		0
614.04		0.00100402		-0.000139447		0.00200803
614.8		0.00401606		0.0020917		0.00401606
615.56		-0.00301205		-6.97233e-05		-0.00100402
616.32		0.00100402		0.00341644		0.00301205
617.07		0.00100402		0.000662372		0
617.83		0.00502008		0.00275407		0.00301205
618.59		-0.00200803		0.000732095		-0.00200803
619.35		0.00301205		0.0028238		0.00100402
620.1		-0.00200803		-0.00219629		-0.00100402
620.86		0.00200803		0.000592648		0.00100402
621.62		-0.00200803		-0.00156878		-0.00100402
622.37		0.00200803		-0.00020917		0.00401606
623.13		0		-0.00153391		-0.00200803
623.89		0.00301205		0.00557787		0.00401606
624.65		-0.00401606		-0.000104585		-0.00100402
625.4		0.00301205		0.00198712		0.00200803
626.16		-0.00200803		-0.00345131		0.00451807
626.92		-0.00100402		0.00198712		0
627.67		-0.00401606		0.00203941		0
628.43		0.00502008		0.0027715		0.00301205
629.19		-0.00401606		-0.00125502		0
629.94		0.00502008		0.00487157		0.0060241
630.7		-0.00200803		-0.000156878		0.00301205
631.45		0.00200803		0.00386965		0.00301205
632.21		-0.00502008		-0.00020917		0.00301205
632.97		0.00100402		0.00497615		0.00451807
633.72		0.00100402		-0.00041834		0.00451807
634.48		0.00803213		0.00251004		0.0135542
635.24		-0.00301205		-0.00256233		0.0120482
635.99		0.00200803		0.000575217		0.00753012
636.75		-0.00200803		0.000575217		0.0120482
637.5		0.00401606		0.00146419		0.0180723
638.26		0		0.00261463		0.0195783
639.01		0		0.000470633		0.0195783
639.77		-0.00100402		0.00261463		0.0331325
640.52		0.00200803		0.00454945		0.0406627
641.28		-0.00200803		0.00156877		0.0527108
642.04		0.00100402		0.0013596		0.0572289
642.79		0.00200803		0.00125502		0.0843373
643.55		-0.00401606		0.000261463		0.106928
644.3		0.00301205		0.00967411		0.146084
645.06		0.00401606		0.00643198		0.180723
645.81		0		0.00841909		0.23494
646.57		-0.00200803		0.0118181		0.266566
647.32		0.00301205		0.0157923		0.34488
648.07		0.00100402		0.0145373		0.402108
648.83		0.00100402		0.019024		0.468373
649.58		-0.00100402		0.020917		0.506024
650.34		0.00200803		0.0260417		0.542169
651.09		-0.00502008		0.0197143		0.527108
651.85		0.00100402		0.021783		0.509036
652.6		0		0.0196097		0.460843
653.35		0		0.0215445		0.39759
654.11		0		0.0184593		0.337349
654.86		0.00100402		0.0160538		0.305723
655.62		0		0.0150079		0.251506
656.37		-0.00100402		0.0149557		0.216867
657.12		-0.00200803		0.0130208		0.167169
657.88		0.00200803		0.0127071		0.149096
658.63		0		0.0105631		0.120482
659.39		0.00200803		0.00611822		0.0978916
660.14		-0.00301205		0.00721637		0.0722892
660.89		0.00100402		0.00266692		0.0572289
661.65		-0.00100402		0.00690261		0.0542169
662.4		0.00200803		0.00355589		0.0436747
663.15		-0.00301205		0.00146419		0.0346386
663.9		0.00301205		0.00853205		0.0376506
664.66		-0.00502008		0.00339901		0.0286145
665.41		0.00200803		0.00402652		0.0271084
666.16		-0.00301205		0.00826222		0.0210843
666.92		0.00401606		0.0069549		0.0210843
667.67		0.00200803		0.00156877		0.0195783
668.42		0.00200803		-0.00298067		0.0180723
669.17		-0.00200803		-0.0027715		0.00753012
669.93		0.00401606		0.00528154		0.0150602
670.68		-0.00502008		0.007687		0.0105422
671.43		0.00100402		0.0083668		0.0105422
672.18		0		0.00496779		0.00753012
672.94		0.00100402		-0.00121946		0.00150602
673.69		-0.00200803		0.00522925		0.00301205
674.44		0.00200803		0.00512467		0.00301205
675.19		-0.00100402		-0.0019913		0.00301205
675.94		-0.00100402		0.00224858		0.00301205
676.7		0		0.00460174		0.00451807
677.45		0.00200803		-0.00298904		0.00451807
678.2		0.00200803		0.00465403		0.00451807
678.95		-0.00100402		0.000366047		-0.00301205
679.7		0.00100402		0.00482346		0.00301205
680.45		-0.00200803		-0.000470633		0
681.21		0.00301205		0.00339901		0.0060241
681.96		0.00100402		0.00256233		-0.00301205
682.71		0.00200803		0.00286563		0.00451807
683.46		-0.00301205		-0.00170822		-0.00301205
684.21		0.00401606		0.00529897		0.00200803
684.96		-0.00401606		-0.00366048		0.00100402
685.71		-0.00100402		0.00390451		-0.00100402
686.46		-0.00301205		-0.00195225		-0.00301205
687.21		0.00100402		0.0041834		0
687.96		-0.00100402		-0.00251004		0
688.72		0.00200803		0.00331186		0.00301205
689.47		-0.00502008		-0.00139447		-0.00301205
690.22		0.00301205		-0.00146419		-0.00100402
690.97		-0.00301205		-0.00495036		0
691.72		-0.00200803		0.00156878		-0.00301205
692.47		-0.00100402		-0.000697233		0
693.22		0.00401606		-0.000801818		0.00301205
693.97		-0.00301205		0		-0.00100402
694.72		0.00100402		0.000697233		0.00100402
695.47		-0.00301205		0.00139447		0
696.22		0.00401606		-0.000801818		0
696.97		-0.00200803		-0.000732095		0
697.72		0.00100402		3.48617e-05		-0.00100402
698.47		-0.00200803		0.00146419		-0.00100402
699.22		-0.00100402		-0.00216142		-0.00401606
699.97		-0.00100402		0.000697233		0.00301205
700.72		0.00401606		-3.48617e-05		0.00100402

## Sheet: Fig. 2d
Depletion intensity (MW cm-2)		Intensity (arb. unit)		error of intensity		background		error of background
0		1		0		0		0
0.000752657		0.979		0.01		0.001		0.005
0.00150531		0.956		0.009		0.001		0.005
0.00225797		0.879		0.011		0		0.005
0.00301063		0.848		0.019		0.002		0.005
0.00511807		0.751		0.018		0.001		0.005
0.00782764		0.689		0.019		-0.001		0.005
0.0100856		0.658		0.022		0.001		0.005
0.0135478		0.565		0.02		0.001		0.005
0.0162574		0.54		0.022		0.002		0.005
0.0183648		0.491		0.017		0.001		0.005
0.0201712		0.46		0.018		0.001		0.005
0.0249882		0.422		0.015		-0.002		0.005
0.0301063		0.365		0.014		0.001		0.005
0.0451594		0.311		0.022		-0.002		0.005
0.0903189		0.219		0.009		0.001		0.005
0.150531		0.144		0.016		-0.002		0.005
0.210744		0.1		0.013		0.001		0.005
0.301063		0.082		0.014		0.001		0.005
0.602126		0.058		0.018		-0.002		0.005
0.903189		0.053		0.017		0		0.005
1.50531		0.048		0.013		0.001		0.005
2.25797		0.046		0.009		0.002		0.005
3.01063		0.046		0.015		0.001		0.005
4.06435		0.043		0.011		0.001		0.005
5.11807		0.046		0.013		0.001		0.005
5.78041		0.043		0.011		0		0.005
7.07498		0.046		0.015		0.001		0.005
8.42976		0.046		0.013		0.002		0.005
9.93508		0.046		0.013		0.002		0.005
11.2899		0.048		0.015		0.002		0.005

## Sheet: Fig. 2e
Depletion intensity (MW cm-2)		Lifetime (μs)		error
0		137.8		2.8
0.0183648		131.1		2.9
0.0903189		119.9		2.7
0.301063		95.6		3
0.602126		79.6		2.4
1.50531		56.3		2.5
3.01063		42.7		2.3
5.11807		34.5		1.9
7.07498		29.7		1.7
9.93508		26		1.6

## Sheet: Fig. 3a
Wavelength (nm)		730 nm EX		Dual beam EX		975 nm EX
550.11		0.00170309		0.00936702		0.00454158
550.88		-0.000283849		0.00851547		0.00312234
551.64		0.000283849		0.00851547		0.00397389
552.41		0.000283849		0.00652853		0.00312234
553.17		0.000567698		0.00709622		0.00340619
553.93		0.000283849		0.00596083		0.00283849
554.7		0.000567698		0.00766392		0.00369004
555.46		0.000283849		0.00766392		0.00255464
556.22		0.000283849		0.0136248		0.00454158
556.99		-0.000851547		0.0218564		0.00397389
557.75		0.000567698		0.0366165		0.00709622
558.51		0.000283849		0.0542152		0.00936702
559.28		0.000851547		0.0723815		0.0130571
560.04		0.000567698		0.0811808		0.0139086
560.8		0.000567698		0.0860062		0.0147601
561.57		-0.000283849		0.0774908		0.0122055
562.33		0.000567698		0.0647176		0.00993471
563.09		0.0011354		0.0456997		0.00794777
563.86		0.000567698		0.0295203		0.00596083
564.62		0.000567698		0.0164632		0.00312234
565.38		-0.000567698		0.0107863		0.00340619
566.14		-0.000283849		0.00567698		0.00198694
566.91		0		0.00652853		0.00283849
567.67		-0.000283849		0.00539313		0.00227079
568.43		0.000567698		0.00624468		0.00227079
569.19		0		0.00596083		0.00227079
569.96		0.000567698		0.00681238		0.00340619
570.72		0.000283849		0.00596083		0.00227079
571.48		-0.000567698		0.00709622		0.00227079
572.24		0.000851547		0.00482543		0.00255464
573		0.000851547		0.00425773		0.00283849
573.77		0.000567698		0.00425773		0.00255464
574.53		0.000567698		0.00369004		0.00198694
575.29		0.00141924		0.00482543		0.00198694
576.05		-0.000567698		0.00567698		0.00141924
576.81		0.0011354		0.00369004		0.00198694
577.58		-0.000567698		0.00482543		0.00198694
578.34		0.000567698		0.00369004		0.00227079
579.1		0.000283849		0.00482543		0.00227079
579.86		-0.000283849		0.00539313		0.00227079
580.62		0.000567698		0.00596083		0.00227079
581.38		0.000283849		0.00652853		0.00283849
582.14		0.000851547		0.00965087		0.00283849
582.9		0.000283849		0.0119217		0.00340619
583.66		0.000283849		0.0141924		0.00397389
584.43		0.000851547		0.0173148		0.00397389
585.19		-0.000283849		0.0281011		0.00596083
585.95		0.000567698		0.0502413		0.00823162
586.71		-0.000283849		0.0848708		0.0133409
587.47		0.000567698		0.1195		0.0190179
588.23		0.000567698		0.135964		0.020721
588.99		0.0011354		0.13199		0.0195856
589.75		0.000567698		0.11354		0.0170309
590.51		0.000851547		0.0925348		0.0170309
591.27		0.000567698		0.0936702		0.0170309
592.03		0.0011354		0.127732		0.0229918
592.79		0.00170309		0.214022		0.039455
593.55		0.000851547		0.330116		0.0618791
594.31		0.00283849		0.456997		0.0862901
595.07		0.0011354		0.545274		0.101334
595.83		0.00227079		0.558047		0.106443
596.59		0.00198694		0.54499		0.102753
597.35		0.00283849		0.501277		0.0928186
598.11		0.0011354		0.426057		0.0791939
598.87		0.00170309		0.344593		0.0644337
599.63		0.0011354		0.260857		0.0491059
600.39		0.00255464		0.172864		0.033778
601.15		-0.000283849		0.105876		0.020721
601.91		0.00141924		0.0661368		0.0139086
602.66		0		0.050809		0.0105024
603.42		0.00170309		0.0428612		0.00936702
604.18		-0.000283849		0.0400227		0.00766392
604.94		0.00170309		0.0403066		0.00936702
605.7		0.000851547		0.0388873		0.00794777
606.46		0		0.0386035		0.00794777
607.22		0.000283849		0.0383196		0.00738007
607.98		0.00141924		0.0369004		0.00879932
608.73		0.000283849		0.0374681		0.00766392
609.49		0.00141924		0.0391712		0.00879932
610.25		0.000283849		0.039455		0.00823162
611.01		0.00141924		0.0383196		0.00879932
611.77		0.0011354		0.0388873		0.00794777
612.53		0.00141924		0.0408743		0.00965087
613.28		0.000567698		0.0459835		0.00766392
614.04		0.00227079		0.0539313		0.0116378
614.8		0.00141924		0.0715299		0.0136248
615.56		0.00255464		0.10474		0.0204371
616.32		0.00227079		0.178825		0.0320749
617.07		0.00340619		0.316775		0.0556344
617.83		0.00283849		0.521998		0.0950894
618.59		0.00454158		0.742833		0.136815
619.35		0.00397389		0.929322		0.172864
620.1		0.00482543		0.995175		0.187056
620.86		0.00425773		0.945785		0.173148
621.62		0.00510928		0.809821		0.148169
622.37		0.00397389		0.637241		0.116094
623.13		0.00454158		0.475163		0.0868578
623.89		0.00312234		0.344593		0.0632983
624.65		0.00312234		0.239001		0.0428612
625.4		0.00283849		0.156968		0.0275334
626.16		0.00397389		0.10616		0.0210048
626.92		0.00283849		0.07891		0.0141924
627.67		0.00425773		0.0672722		0.0139086
628.43		0.00369004		0.0632983		0.0119217
629.19		0.00482543		0.0644337		0.0144763
629.94		0.00397389		0.0672722		0.0130571
630.7		0.00425773		0.0669884		0.0147601
631.45		0.00397389		0.0712461		0.0133409
632.21		0.00397389		0.0686915		0.0156117
632.97		0.00312234		0.0635822		0.0141924
633.72		0.00340619		0.0539313		0.0124894
634.48		0.00340619		0.045132		0.0122055
635.24		0.00283849		0.039455		0.0122055
635.99		0.00369004		0.0323588		0.0122055
636.75		0.00340619		0.0275334		0.0136248
637.5		0.00283849		0.024411		0.0147601
638.26		0.00851547		0.0198694		0.0153278
639.01		0.00851547		0.0178825		0.0181663
639.77		0.0102186		0.0175986		0.0229918
640.52		0.0102186		0.0184502		0.0283849

## Sheet: Fig. 3b
Wavelength (nm)		730 nm EX		Dual beam EX		975 nm EX
420.71		-0.00153846		0.00153846		-0.00153846
421.49		0.00102564		-0.000512821		0.0025641
422.26		-0.00102564		0.000512821		0
423.04		0.0025641		-0.000512821		0.00307692
423.82		-0.00102564		-0.000512821		0
424.59		0.00153846		0.00102564		0.00153846
425.37		-0.00102564		0.00153846		-0.000512821
426.14		-0.000512821		0.000512821		0.00153846
426.92		-0.00153846		0.00153846		-0.0025641
427.7		0.0025641		0		0.0025641
428.47		-0.00102564		0.00153846		0
429.25		0.00153846		-0.00102564		0.000512821
430.02		0		0		0
430.8		0.00205128		0.00102564		0.00205128
431.57		-0.0025641		0.00205128		-0.00153846
432.35		0.0025641		-0.00102564		0.0025641
433.12		-0.0025641		0.000512821		-0.00153846
433.9		0.00102564		0		0.000512821
434.67		0.000512821		0.00153846		0.00153846
435.45		0.0025641		0.00102564		0.00205128
436.22		-0.00102564		0.0025641		-0.000512821
437		0.00153846		0		0.00102564
437.77		-0.00153846		0.00153846		0.000512821
438.55		0.00153846		0.00153846		0.00205128
439.32		0.00102564		0.00307692		0.000512821
440.1		0.000512821		0.00102564		0.00153846
440.87		-0.00205128		0.00153846		0.000512821
441.65		0.00153846		0.00102564		0.0025641
442.42		-0.00102564		0.00102564		0.00205128
443.2		0.00153846		0.000512821		0.0025641
443.97		-0.00102564		0.0025641		0.0025641
444.74		0.000512821		0.00461538		0.00358974
445.52		-0.00307692		0.00615385		0.00153846
446.29		-0.000512821		0.00564103		0.00205128
447.07		-0.000512821		0.00974359		0.00358974
447.84		0.000512821		0.00974359		0.00564103
448.61		-0.00153846		0.0133333		0.00666667
449.39		0.000512821		0.0138462		0.00769231
450.16		-0.00102564		0.0189744		0.0117949
450.93		0		0.0266667		0.0174359
451.71		-0.00102564		0.0379487		0.0292308
452.48		0		0.0512821		0.0471795
453.25		-0.00153846		0.0717949		0.0753846
454.03		0.00102564		0.0948718		0.102051
454.8		-0.00153846		0.111795		0.117949
455.57		0.00153846		0.12		0.132308
456.35		0.00102564		0.116923		0.122564
457.12		0.00102564		0.103077		0.104103
457.89		0		0.0907692		0.0851282
458.67		0.00102564		0.0728205		0.0728205
459.44		-0.00102564		0.0630769		0.0548718
460.21		-0.000512821		0.0533333		0.0420513
460.98		0		0.0451282		0.0358974
461.76		0.00205128		0.0410256		0.0297436
462.53		-0.00102564		0.0333333		0.0276923
463.3		0		0.0287179		0.0241026
464.07		-0.000512821		0.0266667		0.0251282
464.85		0.000512821		0.0241026		0.0266667
465.62		0		0.0225641		0.0292308
466.39		-0.000512821		0.0230769		0.0333333
467.16		0		0.0241026		0.0420513
467.93		-0.00102564		0.0271795		0.0548718
468.71		0		0.034359		0.0779487
469.48		0.00102564		0.0446154		0.108718
470.25		0		0.0584615		0.144615
471.02		-0.000512821		0.0748718		0.187692
471.79		0.00153846		0.0953846		0.251795
472.56		-0.00153846		0.120513		0.315385
473.34		-0.000512821		0.148718		0.395385
474.11		-0.00102564		0.189231		0.497436
474.88		0.00205128		0.217436		0.589231
475.65		-0.000512821		0.258462		0.694872
476.42		0.00205128		0.290769		0.790769
477.19		0		0.316923		0.873846
477.96		0.00205128		0.345128		0.92359
478.73		-0.000512821		0.357949		0.957436
479.5		0		0.362051		0.977949
480.28		-0.00205128		0.367692		1
481.05		0.000512821		0.369744		0.998462
481.82		-0.00102564		0.371282		0.995385
482.59		0.000512821		0.353333		0.966154
483.36		0.00153846		0.333846		0.894359
484.13		-0.00153846		0.302051		0.822564
484.9		-0.00102564		0.264615		0.710256
485.67		0		0.221538		0.595385
486.44		0.000512821		0.178462		0.470769
487.21		0.00102564		0.136923		0.363077
487.98		-0.000512821		0.105128		0.28
488.75		0.000512821		0.0764103		0.217436
489.52		0.000512821		0.0646154		0.160513
490.29		0.00102564		0.0476923		0.127179
491.06		-0.00102564		0.0394872		0.0974359
491.83		0.00102564		0.0292308		0.0717949
492.6		-0.000512821		0.0251282		0.0579487
493.37		0.00102564		0.0169231		0.0446154
494.14		-0.000512821		0.0184615		0.0338462
494.91		0.000512821		0.014359		0.0266667
495.68		-0.00102564		0.0153846		0.0215385
496.45		0.00102564		0.0117949		0.0184615
497.21		-0.000512821		0.0117949		0.0133333
497.98		0.00102564		0.00615385		0.0102564
498.75		-0.000512821		0.00820513		0.00769231
499.52		0.00205128		0.00358974		0.00666667
500.29		-0.00153846		0.00461538		0.00410256
501.06		0.000512821		0.00358974		0.00410256
501.83		-0.000512821		0.00410256		0.00564103
502.6		0		0.00307692		0.00307692
503.37		0.000512821		0.00564103		0.00461538
504.13		0.00102564		0.0025641		0.00307692
504.9		-0.000512821		0.00564103		0.00358974
505.67		0.000512821		0.00307692		0.00102564
506.44		-0.00153846		0.00461538		0.00307692
507.21		0.00102564		0.0025641		0.00153846
507.98		-0.00153846		0.00410256		0.00205128
508.74		0.00102564		0.00564103		0.0025641
509.51		0.000512821		0.00666667		0.00410256
510.28		0.000512821		0.00820513		0.00153846
511.05		-0.000512821		0.00769231		0.00512821
511.82		-0.000512821		0.00871795		0.00153846
512.58		-0.00102564		0.00769231		0.00358974
513.35		0.000512821		0.00820513		0.00307692
514.12		-0.00102564		0.00923077		0.00410256
514.89		0.00153846		0.00871795		0.00358974
515.65		-0.00205128		0.00871795		0.00358974
516.42		0.00153846		0.00717949		0.00307692
517.19		-0.00153846		0.00769231		0.0025641
517.96		0.000512821		0.00666667		0.00102564
518.72		-0.00102564		0.00666667		0.0025641
519.49		0.000512821		0.00512821		0.00102564
520.26		0.00102564		0.00615385		0.00461538
521.02		0.00153846		0.00615385		0.0025641
521.79		0.00153846		0.00666667		0.00358974
522.56		0.00102564		0.00820513		0.00358974
523.32		-0.000512821		0.00666667		0.00461538
524.09		0.00102564		0.00564103		0.000512821
524.86		0.00102564		0.00461538		0.000512821
525.62		0		0.00358974		0.00153846
526.39		0.000512821		0.00307692		0.00102564
527.16		0.00153846		0.00153846		0.00205128
527.92		0.000512821		-0.000512821		0.000512821
528.69		0.00205128		0.00102564		0
529.46		-0.00102564		0.000512821		-0.000512821
530.22		-0.00102564		-0.000512821		0.000512821
530.99		-0.00153846		-0.000512821		0.000512821
531.75		-0.000512821		0.00153846		0.00102564
532.52		0.000512821		0.00461538		-0.000512821
533.29		0		-0.000512821		0.00153846
534.05		0.000512821		-0.00153846		0.00205128
534.82		-0.00102564		0.0025641		-0.000512821
535.58		0.00153846		-0.00205128		0
536.35		0.00102564		-0.000512821		0.00102564
537.11		0.00153846		-0.00102564		0.00153846
537.88		-0.0025641		0.00153846		-0.000512821
538.64		-0.00102564		0.00307692		0.00102564
539.41		0.000512821		0.000512821		0.00102564
540.17		0.00102564		-0.000512821		0.00153846
540.94		0		0		0.00102564
541.7		0.00153846		-0.0025641		0.00102564
542.47		0		0.00205128		0.00102564
543.23		0.000512821		0.000512821		0.00153846
544		0.00205128		-0.000512821		0.00205128
544.76		0.000512821		0.000512821		0.00205128
545.53		0.000512821		0.0025641		0.00102564
546.29		0.00102564		0.000512821		0.000512821
547.06		0		0.000512821		0.00153846
547.82		0		-0.0025641		0.00153846
548.59		-0.000512821		0.000512821		0.00102564
549.35		0.00153846		-0.00102564		-0.00102564
550.11		0		0		-0.00102564
550.88		0.000512821		-0.0025641		0.00102564
551.64		0.000512821		-0.00205128		-0.000512821
552.41		0		0.00307692		0.00102564
553.17		0		0		-0.00102564
553.93		0.000512821		-0.000512821		0.00153846
554.7		0		-0.00102564		0.00153846
555.46		0.00153846		0.000512821		0.000512821
556.22		-0.00102564		0.0025641		0
556.99		0.00153846		0.00153846		0
557.75		-0.00102564		0.00205128		0.00102564
558.51		0.000512821		-0.00102564		-0.000512821
559.28		-0.00102564		0.00205128		0.00102564
560.04		-0.000512821		-0.00102564		0.00205128
560.8		-0.000512821		0.000512821		0.00153846
561.57		-0.000512821		0.000512821		0
562.33		-0.000512821		0.00102564		-0.000512821
563.09		0.000512821		-0.000512821		0.00102564
563.86		0		-0.000512821		0.000512821
564.62		0		0.00102564		0.000512821
565.38		0		0.000512821		0
566.14		-0.000512821		0.0025641		0.00102564
566.91		-0.00102564		0.0025641		0.0025641
567.67		0.00153846		0.00153846		0.00153846
568.43		-0.00102564		0.000512821		0.00153846
569.19		0.00153846		0.00153846		0.000512821
569.96		-0.00153846		0.0025641		0
570.72		0.00102564		-0.000512821		0.00102564
571.48		-0.000512821		-0.00153846		0.0025641
572.24		0.000512821		0.00102564		0.00153846
573		0.00102564		-0.000512821		0.00153846
573.77		-0.00102564		0.0025641		0.0025641
574.53		0		-0.000512821		0.00153846
575.29		0.00153846		0.00102564		0.00205128
576.05		-0.00205128		0		0.0025641
576.81		-0.000512821		0.00102564		0.0025641
577.58		-0.00153846		0.00307692		0.00307692
578.34		0.00102564		0.00102564		0.00153846
579.1		-0.00102564		-0.00205128		0.0025641
579.86		-0.000512821		0		0.00205128
580.62		-0.000512821		0.00153846		0.00102564
581.38		-0.000512821		0.00205128		0.00205128
582.14		0.000512821		0.0025641		0.00153846
582.9		0		-0.00102564		0.00205128
583.66		-0.00102564		0.00102564		0.00102564
584.43		-0.00102564		0.00307692		0.000512821
585.19		-0.000512821		-0.00153846		0.000512821
585.95		0		0.00153846		0.00102564
586.71		0.000512821		-0.00102564		-0.00153846
587.47		0.00102564		0		0.00102564
588.23		-0.000512821		0		-0.000512821
588.99		0.00102564		0.00102564		0.00102564
589.75		0		0.00153846		0.00102564
590.51		0		-0.000512821		0.00153846
591.27		-0.000512821		0.00205128		0
592.03		0.000512821		0.00153846		0.000512821
592.79		-0.00102564		0.00153846		0.00410256
593.55		0.00102564		-0.00205128		0.000512821
594.31		-0.000512821		-0.000512821		0.000512821
595.07		0.00153846		-0.00102564		0.000512821
595.83		0		-0.000512821		0.00153846
596.59		-0.000512821		0.00102564		0.000512821
597.35		0.000512821		0		0.00153846
598.11		0.00153846		-0.00205128		0.00205128
598.87		0		-0.00153846		0.00205128
599.63		-0.000512821		0.000512821		0.00153846
600.39		-0.000512821		0.00307692		0.000512821
601.15		0.000512821		0		0.00153846
601.91		0		0.00102564		0.00205128
602.66		0.00153846		0.00102564		0.0025641
603.42		-0.00205128		0.00205128		0
604.18		0		0.00102564		0.00153846
604.94		0		0.00307692		0.00102564
605.7		0.00102564		0.00153846		0.00102564
606.46		-0.000512821		0.00358974		-0.00102564
607.22		-0.00102564		0.00358974		0.00153846
607.98		-0.00205128		0.00358974		-0.00205128
608.73		0		-0.000512821		0.00102564
609.49		0.000512821		0.00358974		0
610.25		0.000512821		-0.00153846		0.0025641
611.01		0		0.00205128		0.000512821
611.77		-0.000512821		0		-0.00102564
612.53		0.00102564		0.000512821		0.00102564
613.28		0.00102564		-0.00307692		0.0025641
614.04		0		0.00358974		0.00205128
614.8		0.00102564		-0.000512821		0.0025641
615.56		0		0.00102564		0.0025641
616.32		0		-0.0025641		0.0025641
617.07		0.00102564		0.00102564		0.00205128
617.83		0.000512821		-0.00153846		0.0025641
618.59		0		0.00205128		0.00205128
619.35		0.000512821		-0.00307692		0.00153846
620.1		-0.00102564		0.00205128		0.000512821
620.86		0.000512821		-0.00153846		0.00153846
621.62		-0.000512821		0.00205128		0.00102564
622.37		0.00153846		-0.00307692		0.00153846
623.13		-0.00102564		0.00307692		-0.00205128
623.89		-0.000512821		0.00153846		0.0025641
624.65		0.000512821		0.0025641		0.00102564
625.4		0.00102564		0		0.00205128
626.16		-0.00102564		0.00473846		-0.00135385
626.92		-0.000512821		-0.000676923		0.00473846
627.67		-0.00102564		0.00473846		0.00135385
628.43		0.00102564		0.00338462		0.00338462
629.19		0.000512821		0.00541538		0.00270769
629.94		0.000512821		0.00406154		0.00473846
630.7		-0.0025641		0.00473846		0.000676923
631.45		-0.000512821		0.00338462		0.00473846
632.21		0		0.00609231		0.00135385
632.97		0		0.00473846		0.00812308
633.72		-0.000512821		0.00812308		0.00338462
634.48		0.000512821		0.00812308		0.0088
635.24		0.00102564		0.0142154		0.00744615
635.99		0.00307692		0.0128615		0.0115077
636.75		-0.00102564		0.0162462		0.0101538
637.5		0.00153846		0.0128615		0.0169231
638.26		0		0.0189538		0.0176
639.01		0.00153846		0.0162462		0.0230154
639.77		-0.00102564		0.0196308		0.0243692
640.52		0.00153846		0.0148923		0.0379077
641.28		0		0.0230154		0.0379077
642.04		0.0025641		0.0209846		0.0561846
642.79		-0.00102564		0.0291077		0.0656615
643.55		0		0.0345231		0.0907077
644.3		-0.000512821		0.0453538		0.118462
645.06		0		0.0575385		0.152985
645.81		0.000512821		0.0717538		0.195631
646.57		-0.000512821		0.0907077		0.247754
647.32		-0.00102564		0.111015		0.300554
648.07		0.00153846		0.132677		0.359446
648.83		0.000512821		0.153662		0.406831
649.58		0.00102564		0.171938		0.459631
650.34		-0.00102564		0.182092		0.479938
651.09		0.00205128		0.179385		0.484
651.85		-0.000512821		0.169231		0.444738
652.6		0.000512821		0.154338		0.404123
653.35		-0.00205128		0.135385		0.352
654.11		0.000512821		0.121846		0.305292
654.86		-0.00102564		0.107631		0.265354
655.62		0.00102564		0.0913846		0.228123
656.37		-0.00153846		0.0819077		0.192923
657.12		0.000512821		0.0710769		0.170585
657.88		-0.00205128		0.0663385		0.134708
658.63		0.00205128		0.0568615		0.118462
659.39		0.00102564		0.0541538		0.102892
660.14		0.00102564		0.0419692		0.0886769
660.89		-0.00102564		0.0412923		0.0731077
661.65		0.00153846		0.0372308		0.0629538
662.4		-0.000512821		0.0358769		0.0561846
663.15		0.00102564		0.0352		0.0555077
663.9		-0.00205128		0.0318154		0.0480615
664.66		0.000512821		0.0324923		0.0467077
665.41		0		0.0291077		0.044
666.16		0.00153846		0.0297846		0.0385846
666.92		-0.000512821		0.0270769		0.0372308
667.67		0.00205128		0.0236923		0.0385846
668.42		-0.00205128		0.0189538		0.0311385
669.17		0.00102564		0.0189538		0.0304615
669.93		0		0.0189538		0.0236923
670.68		0.00102564		0.0176		0.0230154
671.43		-0.00153846		0.0108308		0.0176
672.18		0.00153846		0.0142154		0.0162462
672.94		-0.00205128		0.0088		0.0128615
673.69		0.000512821		0.0088		0.0121846
674.44		0		0.00947692		0.0088
675.19		0.000512821		0.00541538		0.00609231
675.94		0		0.00473846		0.00609231
676.7		0.000512821		0.00203077		0.00473846
677.45		-0.00102564		-0.000676923		0.00203077
678.2		0.00153846		0.00135385		0.00338462
678.95		-0.00102564		0.00135385		0.00338462
679.7		0.000512821		0.00338462		0.00270769
680.45		-0.000512821		-0.00203077		0.00270769
681.21		-0.000512821		0.00338462		0.00270769
681.96		-0.000512821		-0.000676923		0.000676923
682.71		0.000512821		0.00406154		-0.000676923
683.46		-0.00102564		0.000512821		0.00153846
684.21		0		0.0025641		0
684.96		-0.000512821		-0.0025641		0.00153846
685.71		0.000512821		0.00153846		0.00153846
686.46		-0.00102564		0.000512821		0.00102564
687.21		0		0.00102564		-0.000512821
687.96		-0.00102564		-0.00102564		0
688.72		-0.000512821		0.00102564		0.000512821
689.47		-0.000512821		0.000512821		0
690.22		-0.00153846		0.00205128		-0.00205128
690.97		0.000512821		-0.000512821		0.00102564
691.72		-0.000512821		0.00307692		-0.000512821
692.47		0.000512821		-0.0025641		0.000512821
693.22		0		0.00153846		-0.000512821
693.97		0.000512821		-0.00102564		0.00153846
694.72		-0.000512821		0.00153846		-0.00153846
695.47		-0.000512821		-0.00153846		0
696.22		0.00102564		-0.000512821		-0.000512821
696.97		0.00205128		-0.00102564		0.00153846
697.72		-0.00102564		0		0.000512821
698.47		0.000512821		0		0.00102564
699.22		0		0.00153846		0.000512821
699.97		0.00205128		0		0.000512821
700.72		-0.00102564		0.00153846		0.000512821

## Sheet: Fig. 3c
Wavelength (nm)		730 nm EX		Dual beam EX		975 nm EX
420.71		0		0.0012855		0.00104065
421.49		6.12145e-05		0.00146915		0.00104065
422.26		-0.000122429		0.00177522		0.00134672
423.04		0.000122429		0.00214251		0.00153036
423.82		0		0.00244858		0.00189765
424.59		0		0.0029383		0.00202008
425.37		-0.000244858		0.00306072		0.00244858
426.14		0.000122429		0.00342801		0.00257101
426.92		6.12145e-05		0.00367287		0.00312194
427.7		0.000244858		0.0033668		0.00318315
428.47		-0.000306072		0.00391773		0.00299951
429.25		0.000183643		0.00404016		0.00287708
430.02		0		0.00428501		0.0029383
430.8		-6.12145e-05		0.00446866		0.00281587
431.57		-0.000122429		0.00489716		0.00312194
432.35		0.000183643		0.0050808		0.0033668
433.12		-0.000122429		0.0055093		0.0037953
433.9		0.000183643		0.00612145		0.00416259
434.67		-6.12145e-05		0.00710088		0.00477473
435.45		0.000122429		0.00814153		0.00501959
436.22		-0.000183643		0.00899853		0.00557052
437		6.12145e-05		0.0100392		0.00636631
437.77		-0.000306072		0.0112023		0.00703967
438.55		0.000183643		0.0136508		0.00820274
439.32		0.000122429		0.0159158		0.0097331
440.1		0.000122429		0.0184868		0.0104065
440.87		-0.000244858		0.0227718		0.0127326
441.65		0.000122429		0.0278526		0.01512
442.42		0.000183643		0.0345862		0.0181807
443.2		0.000122429		0.0433399		0.0213639
443.97		-6.12145e-05		0.0542973		0.0261998
444.74		0.000183643		0.0664177		0.0324437
445.52		-6.12145e-05		0.0843536		0.040524
446.29		0.000367287		0.104799		0.0500122
447.07		0.000122429		0.128367		0.0608472
447.84		0.000122429		0.15879		0.0748041
448.61		6.12145e-05		0.190867		0.091026
449.39		0.000244858		0.230228		0.112818
450.16		0.000244858		0.278036		0.138528
450.93		0.000428501		0.342189		0.180215
451.71		0.000367287		0.431134		0.241981
452.48		0.00055093		0.551237		0.343291
453.25		0.000857003		0.710272		0.481268
454.03		0.000918217		0.86998		0.621327
454.8		0.000795788		1.00141		0.735553
455.57		0.00110186		1.07358		0.790769
456.35		0.000857003		1.08239		0.774731
457.12		0.000857003		1.02877		0.703844
457.89		0.000489716		0.949314		0.616185
458.67		0.000795788		0.864104		0.525771
459.44		0.000428501		0.774792		0.442581
460.21		0.000489716		0.689643		0.375796
460.98		0.000306072		0.616981		0.324559
461.76		0.000489716		0.548359		0.279138
462.53		0.000244858		0.488063		0.243572
463.3		0.000306072		0.431317		0.213149
464.07		0.000183643		0.380326		0.188418
464.85		0.000367287		0.332762		0.165952
465.62		0.000122429		0.290463		0.148996
466.39		0.000122429		0.252755		0.134305
467.16		0.000122429		0.222025		0.128183
467.93		0.000244858		0.195213		0.127449
468.71		-6.12145e-05		0.179052		0.137059
469.48		6.12145e-05		0.168768		0.155852
470.25		0.000122429		0.166075		0.18548
471.02		6.12145e-05		0.166197		0.222943
471.79		-0.000306072		0.1774		0.275037
472.56		0.000122429		0.194356		0.338455
473.34		6.12145e-05		0.218352		0.416442
474.11		0.000122429		0.249755		0.506489
474.88		6.12145e-05		0.285443		0.603269
475.65		0.000183643		0.322111		0.699865
476.42		0.000183643		0.356207		0.792728
477.19		0.000244858		0.386202		0.868572
477.96		6.12145e-05		0.408852		0.925563
478.73		0.000183643		0.423421		0.970739
479.5		0.000122429		0.431807		0.98892
480.28		0.000183643		0.433643		0.998225
481.05		6.12145e-05		0.434378		1
481.82		0.000244858		0.430583		0.993695
482.59		-0.000122429		0.41785		0.970311
483.36		0.000306072		0.395262		0.915402
484.13		6.12145e-05		0.35939		0.833741
484.9		6.12145e-05		0.312867		0.727289
485.67		0.000183643		0.264202		0.609023
486.44		0.000183643		0.214006		0.490757
487.21		6.12145e-05		0.169809		0.384305
487.98		0		0.132774		0.296584
488.75		6.12145e-05		0.104187		0.225881
489.52		0.000306072		0.085333		0.176665
490.29		6.12145e-05		0.0708864		0.13712
491.06		-6.12145e-05		0.0617654		0.109145
491.83		-0.000183643		0.0578477		0.0882713
492.6		0.000122429		0.0635406		0.0759672
493.37		-0.000244858		0.0806195		0.0713149
494.14		0.000244858		0.103636		0.0713761
494.91		-6.12145e-05		0.122184		0.0713761
495.68		0.000367287		0.128428		0.0697233
496.45		0		0.122551		0.0634182
497.21		0.000244858		0.102902		0.0524608
497.98		-6.12145e-05		0.0837414		0.0416259
498.75		0.000122429		0.0678257		0.0340353
499.52		-6.12145e-05		0.0574804		0.0291381
500.29		0.000122429		0.0532566		0.0256489
501.06		6.12145e-05		0.0527057		0.0246082
501.83		6.12145e-05		0.0523384		0.0247307
502.6		0		0.0550318		0.0246082
503.37		0		0.0580926		0.0256489
504.13		0		0.0611533		0.0263834
504.9		0.000367287		0.0645201		0.027975
505.67		-0.000122429		0.0689275		0.029383
506.44		0.000122429		0.0755387		0.0324437
507.21		-0.000183643		0.0829456		0.0352595
507.98		0.000367287		0.0913932		0.0389936
508.74		0.000122429		0.101922		0.0430338
509.51		0.000244858		0.112451		0.0474412
510.28		0.000122429		0.122919		0.0521548
511.05		0.000244858		0.133264		0.0560725
511.82		0.000122429		0.140181		0.0606024
512.58		0.000244858		0.146486		0.0634182
513.35		6.12145e-05		0.151996		0.0654383
514.12		0.000244858		0.156342		0.0681929
514.89		0.000122429		0.15726		0.0694172
515.65		0.000244858		0.155791		0.0675808
516.42		0.000244858		0.151016		0.0661117
517.19		0.000244858		0.142997		0.0618266
517.96		0.000183643		0.133937		0.0575416
518.72		0.000122429		0.122857		0.052216
519.49		0		0.113063		0.0483595
520.26		0.000244858		0.103146		0.0441357
521.02		-0.000122429		0.093903		0.0394833
521.79		0.000306072		0.0850881		0.0355656
522.56		0		0.077069		0.0320152
523.32		0.000306072		0.0701518		0.0296278
524.09		0		0.0636631		0.0263834
524.86		0.000244858		0.0583374		0.0243022
525.62		-0.000122429		0.0536239		0.0227718
526.39		6.12145e-05		0.0474412		0.0199559
527.16		0		0.0421156		0.0176298
527.92		6.12145e-05		0.0369123		0.0158546
528.69		-6.12145e-05		0.0333619		0.0135896
529.46		0.000122429		0.0291381		0.0124878
530.22		6.12145e-05		0.0261998		0.0105289
530.99		6.12145e-05		0.0222209		0.00967189
531.75		0		0.0191601		0.0084476
532.52		6.12145e-05		0.0169564		0.00752938
533.29		-6.12145e-05		0.014263		0.00636631
534.05		0		0.012549		0.00538688
534.82		0		0.0114471		0.00501959
535.58		0		0.0093046		0.00428501
536.35		-6.12145e-05		0.00826396		0.00373408
537.11		0.000183643		0.00710088		0.00318315
537.88		-0.000122429		0.00636631		0.00269344
538.64		0.000122429		0.00544809		0.00220372
539.41		-6.12145e-05		0.00452987		0.00226494
540.17		-6.12145e-05		0.00440744		0.00208129
540.94		-6.12145e-05		0.00385651		0.00183643
541.7		6.12145e-05		0.00391773		0.00171401
542.47		-6.12145e-05		0.00391773		0.00214251
543.23		0		0.00428501		0.00250979
544		6.12145e-05		0.00483595		0.00306072
544.76		0.000122429		0.00501959		0.0033668
545.53		0.000122429		0.00495837		0.00348923
546.29		6.12145e-05		0.00459109		0.00342801
547.06		-6.12145e-05		0.0042238		0.00287708
547.82		0		0.00355044		0.00250979
548.59		-6.12145e-05		0.00348923		0.00220372
549.35		0		0.00306072		0.00202008
550.11		6.12145e-05		0.00281587		0.00202008
550.88		0.000122429		0.00269344		0.00195886
551.64		0.000122429		0.00269344		0.00208129
552.41		-6.12145e-05		0.00269344		0.00189765
553.17		6.12145e-05		0.00220372		0.00208129
553.93		-6.12145e-05		0.0029383		0.00226494
554.7		0		0.00324437		0.00226494
555.46		6.12145e-05		0.00324437		0.00281587
556.22		6.12145e-05		0.00324437		0.00244858
556.99		0		0.00312194		0.00232615
557.75		0		0.00318315		0.00250979
558.51		-6.12145e-05		0.0029383		0.00257101
559.28		-6.12145e-05		0.00312194		0.00250979
560.04		0.000122429		0.00342801		0.00312194
560.8		0		0.00391773		0.00312194
561.57		-0.000122429		0.00385651		0.00299951
562.33		0		0.0033668		0.00275465
563.09		-0.000183643		0.00257101		0.00189765
563.86		0.000122429		0.00183643		0.00146915
564.62		-6.12145e-05		0.00134672		0.00122429
565.38		0.000122429		0.00104065		0.000795788
566.14		0		0.000979432		0.000673359
566.91		0		0.000673359		0.000673359
567.67		6.12145e-05		0.000428501		0.00055093
568.43		-0.000122429		0.000489716		0.000489716
569.19		-0.000122429		0.000367287		0.000367287
569.96		0		0.000428501		0.000367287
570.72		0		0.000367287		0.000489716
571.48		-6.12145e-05		0.000367287		6.12145e-05
572.24		-6.12145e-05		0.000367287		0.000306072
573		0		0.000244858		0.000244858
573.77		0		0.000183643		0.000306072
574.53		-0.000122429		0.000367287		0.000183643
575.29		0		0.000367287		0.000306072
576.05		6.12145e-05		0.000428501		0.000244858
576.81		0		0.000367287		0.000122429
577.58		-0.000122429		0.000367287		0.000244858
578.34		-0.000122429		0.000367287		0.000183643
579.1		-6.12145e-05		0.000428501		0.000367287
579.86		6.12145e-05		0.000306072		0.000367287
580.62		0		0.000306072		0.000367287
581.38		6.12145e-05		0.000306072		0.000489716
582.14		6.12145e-05		0.000306072		0.000367287
582.9		6.12145e-05		0.000244858		0.000306072
583.66		0		0.000306072		0.000183643
584.43		-0.000122429		0.000367287		0.000367287
585.19		6.12145e-05		0.000244858		0.000367287
585.95		0.000122429		0.000489716		0.000612145
586.71		6.12145e-05		0.000306072		0.000428501
587.47		0		0.000489716		0.000367287
588.23		6.12145e-05		0.000367287		0.000428501
588.99		-6.12145e-05		0.000673359		0.00055093
589.75		0.000122429		0.000367287		0.000612145
590.51		0		0.000612145		0.000673359
591.27		-0.000183643		0.000489716		0.000367287
592.03		6.12145e-05		0.000673359		0.000918217
592.79		0.000122429		0.000612145		0.000857003
593.55		6.12145e-05		0.000734574		0.000857003
594.31		0.000244858		0.000612145		0.000918217
595.07		-6.12145e-05		0.000673359		0.000734574
595.83		-0.000183643		0.000795788		0.00055093
596.59		-0.000122429		0.000673359		0.000979432
597.35		6.12145e-05		0.000183643		0.000979432
598.11		0.000244858		0.000734574		0.00116308
598.87		0.000122429		0.000612145		0.000857003
599.63		0.000183643		0.000918217		0.000979432
600.39		-0.000122429		0.000734574		0.000979432
601.15		-0.000183643		0.000918217		0.000918217
601.91		6.12145e-05		0.000673359		0.000673359
602.66		-0.000244858		0.000673359		0.000857003
603.42		0.000122429		0.000673359		0.000795788
604.18		-6.12145e-05		0.000795788		0.000857003
604.94		0		0.000428501		0.000795788
605.7		-6.12145e-05		0.000612145		0.000612145
606.46		6.12145e-05		0.000367287		0.000673359
607.22		6.12145e-05		0.000673359		0.000734574
607.98		-6.12145e-05		0.000244858		0.00055093
608.73		-0.000122429		0.00055093		0.000795788
609.49		0.000122429		0.000428501		0.000612145
610.25		-0.000122429		0.000428501		0.000428501
611.01		0.000122429		0.000428501		0.000306072
611.77		-0.000183643		0.00055093		0.000428501
612.53		0.000183643		0.000244858		0.000489716
613.28		0		0.000489716		0.000367287
614.04		0.000122429		0.000122429		0.00055093
614.8		0		0.000428501		0.000367287
615.56		0.000122429		0.000183643		0.000428501
616.32		0		0.00055093		0.000489716
617.07		-6.12145e-05		-0.000122429		0.000367287
617.83		-0.000122429		0.000489716		0.000367287
618.59		0.000122429		0.000183643		0.000367287
619.35		-0.000122429		0.000244858		0.000489716
620.1		-6.12145e-05		0.000183643		0.000306072
620.86		-0.000244858		0.000489716		0.000489716
621.62		0.000122429		0.000306072		0.000428501
622.37		6.12145e-05		0.00055093		0.00055093
623.13		0.000122429		0.000122429		0.00055093
623.89		-6.12145e-05		0.000489716		0.000489716
624.65		0.000122429		0.000183643		0.00055093
625.4		0		0.000489716		0.000795788
626.16		0.000244858		0.000404016		0.000909035
626.92		-0.000244858		0.000909035		0.00111104
627.67		0		0.000303012		0.00141405
628.43		0.000244858		0.000909035		0.00191907
629.19		0		0.000909035		0.00161606
629.94		-0.000122429		0.00141405		0.00242409
630.7		0.000122429		0.00141405		0.00282811
631.45		-6.12145e-05		0.00212108		0.00353514
632.21		6.12145e-05		0.00141405		0.00393915
632.97		0		0.00222209		0.00454518
633.72		0		0.0025251		0.00535321
634.48		0		0.00343413		0.00686827
635.24		-6.12145e-05		0.00363614		0.00828232
635.99		0		0.0050502		0.0105044
636.75		0.000183643		0.00555521		0.0122215
637.5		0.000122429		0.00696927		0.0155546
638.26		0.000244858		0.00808031		0.0188877
639.01		-6.12145e-05		0.0112114		0.0244429
639.77		0.000183643		0.0132315		0.0308062
640.52		0.000183643		0.0168677		0.0401996
641.28		0.000183643		0.0219178		0.0495929
642.04		0.000122429		0.0283821		0.0662586
642.79		0.000122429		0.0380785		0.0872674
643.55		6.12145e-05		0.0492899		0.113528
644.3		0.000183643		0.0628244		0.147971
645.06		0		0.0814092		0.1912
645.81		0.000367287		0.103832		0.244631
646.57		0.000122429		0.131406		0.305638
647.32		0.000367287		0.162818		0.377856
648.07		0.000183643		0.193018		0.452296
648.83		0.000367287		0.223623		0.5232
649.58		0.000244858		0.248066		0.574611
650.34		0.000306072		0.262711		0.609357
651.09		0.000244858		0.262105		0.607539
651.85		0.000428501		0.250894		0.576833
652.6		0.000183643		0.231602		0.526129
653.35		0.00055093		0.204634		0.464719
654.11		0.000428501		0.177868		0.404117
654.86		0.000367287		0.156455		0.343817
655.62		0.000306072		0.135547		0.28776
656.37		0.000612145		0.116054		0.243318
657.12		0.000489716		0.0995899		0.205038
657.88		0.00055093		0.0854493		0.172212
658.63		0.000489716		0.0758539		0.145042
659.39		0.000673359		0.0660566		0.123124
660.14		0.000612145		0.0605013		0.105549
660.89		0.000979432		0.0547441		0.0932266
661.65		0.000795788		0.050401		0.0813082
662.4		0.000918217		0.0462598		0.0742379
663.15		0.000918217		0.0439367		0.0680766
663.9		0.000918217		0.0433307		0.0631274
664.66		0.000979432		0.0418156		0.0588853
665.41		0.00116308		0.0399976		0.0567642
666.16		0.000979432		0.0384825		0.0531281
666.92		0.00116308		0.0365634		0.0495929
667.67		0.00140793		0.0339373		0.0444417
668.42		0.00140793		0.0299982		0.0401996
669.17		0.0012855		0.026362		0.0345433
669.93		0.00159158		0.0227259		0.0299982
670.68		0.00146915		0.0195948		0.025857
671.43		0.00165279		0.0155546		0.0209078
672.18		0.00140793		0.0138375		0.0173727
672.94		0.00146915		0.0112114		0.0146456
673.69		0.00153036		0.00969638		0.0115144
674.44		0.00165279		0.00707027		0.00959537
675.19		0.0012855		0.00666626		0.00747429
675.94		0.00159158		0.00464618		0.00606023
676.7		0.00146915		0.00373714		0.0050502
677.45		0.00146915		0.0025251		0.00393915
678.2		0.00116308		0.0025251		0.00313112
678.95		0.00183643		0.00202008		0.00303012
679.7		0.00153036		0.00151506		0.0026261
680.45		0.00165279		0.00141405		0.00242409
681.21		0.00153036		0.00111104		0.00232309
681.96		0.00153036		0.000808031		0.00151506
682.71		0.00165279		0.000707027		0.00141405
683.46		0.00189765		0.000244858		0.000857003
684.21		0.00159158		0.000673359		0.000673359
684.96		0.0012855		0.000489716		0.000673359
685.71		0.00116308		0.000428501		0.000673359
686.46		0.00104065		0.000183643		0.000489716
687.21		0.000428501		0.000306072		0.000244858
687.96		0.000367287		0.000183643		0.000244858
688.72		-0.000183643		0.000122429		0.000122429
689.47		-0.000122429		6.12145e-05		6.12145e-05
690.22		-6.12145e-05		0.000183643		0.000122429
690.97		-6.12145e-05		0.000122429		0.000244858
691.72		0.000122429		0.000122429		0.000367287
692.47		0.000122429		0.000122429		0.000183643
693.22		-6.12145e-05		0.000122429		6.12145e-05
693.97		0.000183643		0.000244858		0.000428501
694.72		-6.12145e-05		0.000122429		0.000122429
695.47		0.000183643		0.000183643		0.000244858
696.22		6.12145e-05		0.000122429		0.000367287
696.97		6.12145e-05		6.12145e-05		0.000183643
697.72		-6.12145e-05		0		0.000244858
698.47		-6.12145e-05		0.000183643		0.000122429
699.22		-6.12145e-05		0.000122429		0.000244858
699.97		0.000122429		0.000244858		0.000306072
700.72		-6.12145e-05		0		0.000306072

## Sheet: Fig. 3d
Depletion intensity (kW cm-2)		Gd-core		Error of Gd-core		Y-shell		Error of Y-shell		Y-core		Error of Y-core
0		1		0		1		0		1		0
0.75266		0.979		0.01		0.99		0.01		1.002		0.01
1.5038		0.956		0.009		0.987		0.008		0.993		0.008
2.2557		0.879		0.011		0.981		0.01		0.991		0.012
3.0076		0.848		0.019		0.971		0.012		0.993		0.011
5.1191		0.751		0.018		0.964		0.014		0.986		0.012
7.828		0.689		0.019		0.953		0.019		0.977		0.014
10.0837		0.658		0.022		0.948		0.02		0.971		0.019
13.5445		0.565		0.02		0.932		0.021		0.971		0.023
16.2534		0.54		0.022		0.93		0.023		0.966		0.024
18.3649		0.491		0.017		0.93		0.029		0.961		0.022
20.1674		0.46		0.018		0.919		0.027		0.96		0.025
24.9878		0.422		0.015		0.899		0.028		0.938		0.022
30.1069		0.365		0.014		0.889		0.025		0.934		0.023
45.1552		0.311		0.022		0.862		0.023		0.902		0.019
90.3207		0.219		0.009		0.81		0.021		0.86		0.023
150.535		0.144		0.016		0.782		0.026		0.797		0.026
210.748		0.1		0.013		0.727		0.028		0.759		0.021
301.059		0.082		0.014		0.691		0.027		0.721		0.027
602.128		0.058		0.018		0.597		0.025		0.631		0.024
903.186		0.053		0.017		0.539		0.024		0.573		0.024
1505.31		0.048		0.013		0.462		0.022		0.516		0.023
2257.98		0.046		0.009		0.412		0.023		0.461		0.023
3010.63		0.046		0.015		0.373		0.024		0.441		0.021
4064.35		0.043		0.011		0.339		0.018		0.406		0.022
5118.07		0.046		0.013		0.308		0.025		0.382		0.024
5780.41		0.043		0.011		0.297		0.024		0.368		0.022
7074.98		0.046		0.015		0.277		0.023		0.356		0.019
8429.76		0.046		0.013		0.254		0.021		0.337		0.021
9935.07		0.046		0.013		0.239		0.02		0.331		0.02
11289.9		0.048		0.015		0.223		0.022		0.329		0.02

## Sheet: Fig. 3e
Excitation intensity (kW cm-2)		Gd-core		Error of Gd-core		Y-shell		Error of Y-shell		Y-core		Error of Y-core
8.19178		93.3		2.5		69.4		2.2		66.3		1.9
10.6052		94.4		2.4		68.4		2.3		65.5		2
14.3449		94		1.9		66.1		2.1		62		1.7
18.0392		94.4		1.7		64.1		2.1		59		1.6
21.7336		94.6		1.5		61.6		1.6		55.9		1.7
27.9484		94.5		1.8		59		2.2		50.3		2.2
37.8535		94.6		1.8		55.8		2		45.1		1.8
51.4076		94		1.2		51.6		1.6		38.1		1.7
76.1848		93		1.6		46.5		1.8		30.9		2.3
98.429		91.7		1.6		43.7		2.1		27.1		1.9
124.38		90.7		1.7		40.2		2.3		24.2		2.2
158.976		89.5		1.6		37.2		2.4		19.9		2.1
196.043		87		1.3		34.8		2.1		17.3		2

[truncated: 13 more sheets: Fig. 3f, Fig. 3h, Fig. 3i, Fig. 4c, Fig. 4d, Fig. 4e, Fig. 4f, Fig. 4g, Fig. 4h, Fig. 5f, Fig. 5g, Fig. 5h, Fig. 5i]
